# Supplementary material for: In Vitro Effects of Particulate Matter Associated with a Wildland Fire in the North-West of Italy
Source: Int J Environ Res Public Health. 2021 Oct 14;18(20):10812. doi: 10.3390/ijerph182010812 (PMC8535364; doi:10.3390/ijerph182010812)
Supplement: Supplementary file 1 [file ijerph-18-10812-s001.zip]

Archive with 1 entries (1 files):
- ijerph-1401780-SI.pdf
